# Supplementary material for: The tectonigral pathway regulates appetitive locomotion in predatory hunting in mice
Source: Nat Commun. 2021 Jul 20;12:4409. doi: 10.1038/s41467-021-24696-3 (PMC8292483; doi:10.1038/s41467-021-24696-3)
Supplement: Supplementary file 12 — Source Data [file 41467_2021_24696_MOESM12_ESM.xlsx]

## Sheet: Fig. 1e, 1h and 1i
		Fig.1e						Fig.1h			Fig.1i
		Normalized puncta density	Bregma	Bregma	Bregma	Bregma			Percentage of			Percentage of
		vGlut2-IRES-Cre mice	3.1	3.3	3.5	3.7			Glutamate+/CTB-555+			GABA-/CTB-555+
		1	0.22	0.18	0.16	0.21		1	0.97		1	0.94
		2	0.19	0.27	0.11	0.14		2	0.95		2	0.81
		3	0.235	0.31	0.21	0.16		3	0.92		3	0.89
		4	0.175	0.195	0.325	0.205		4	0.94		4	0.96
		5	0.13	0.21	0.16	0.16		5	0.81		5	0.94
		Mean	0.19	0.233	0.193	0.175		Mean	0.92		Mean	0.91
		SEM	0.0183712	0.0245764	0.0365923	0.013784		SEM	0.03		SEM	0.03
		Normalized puncta density	Bregma	Bregma	Bregma	Bregma
		GAD2-IRES-Cre mice	3.1	3.3	3.5	3.7
		1	0.0385	0.0495	0.0345	0.0475
		2	0.04	0.0348	0.07	0.0427
		3	0.02605	0.068	0.044	0.0615
		4	0.0349	0.0435	0.0385	0.0205
		5	0.02125	0.04105	0.0345	0.07
		Mean	0.03214	0.04737	0.0443	0.04844
		SEM	0.00364367	0.00567035	0.00665695	0.00851432

## Sheet: Fig. 2e and 2g
				Fig. 2e				Fig. 2e					Fig. 2g			Fig. 2g
				TH-GFP+	TH-GFP+			GAD2-tdT+	GAD2-tdT+				TH-GFP+	TH-GFP+			vGlut2-tdT+	vGlu2-tdT+
			cell #	oEPSC	oIPSC		cell #	oEPSC	oIPSC			cell #	oEPSC	oIPSC		cell #	oEPSC	oIPSC
			1	621	78		1	129	33			1	595	102		1	366	28
			2	967	72		2	119	44			2	678	63		2	136	27
			3	523	263		3	147	29			3	577	173		3	195	38
			4	600	154		4	216	41			4	998	85		4	142	33
			5	545	217		5	163	34			5	478	70		5	269	63
			6	661	114		6	263	128			6	368	100		6	171	30
			7	258	88		7	377	162			7	658	187		7	204	56
			8	617	130		8	96	35			8	571	88		8	234	72
			9	396	90		9	152	20			9	229	77		9	154	30
			10	535	104		10	302	63			10	689	120		10	126	23
				582.41	131			196.4	58.97			11	759	214			200	40
				58	20			29	15				600	116			23.4	5.5
													61	15.5

## Sheet: Fig. 3h and 3j 
	Fig. 3h											Fig.3j
	Power	1	2	3	4	5	6	Mean	SEM			Saline	1st	2nd	3rd	4th	5th
	0	0.0012	-0.032	0.021	-0.021	-0.032	0.0214	-0.0069	0.0101714			1	23	16	15	14.3	12.2
	2	14.9	15.6	7.4	5.4	15.1	12.6	11.8333	1.78786			2	21	15	11	10.3	10.5
	5	15.8	15.2	15.1	12.5	10.8	11.3	13.45	0.891721			3	15	16	14.3	15.2	13.2
	10	14.1	14.6	15.6	16.8	12.8	14.9	14.8	0.553173			4	14	15	14	13.6	14.3
	20	17.2	16.5	14.8	16.3	16.8	15.9	16.25	0.341321			5	18	14	12	10.3	13.2
												6	22	21.3	18.6	16.6	15.6
	Power	1	2	3	4	5	6	Mean	SEM			mean	18.8333	16.2167	14.15	13.3833	13.1667
	0	0.0142	-0.0123	0.0321	0.014	-0.024	0.014	0.00633333	0.00838784			sem	1.53659	1.06158	1.0819	1.05749	0.713053
	2	0.021	0.018	-0.014	0.018	-0.021	0.013	0.00583333	0.0075074
	5	0.0114	-0.0132	0.0236	0.036	-0.014	0.0021	0.00765	0.00817809
	10	0.0014	-0.0145	0.0012	0.0032	-0.0051	0.0032	-0.00176667	0.00283674
	20	0.0032	0.0021	-0.00254	-0.00321	0.0054	0.0012	0.001025	0.00136262
												Haldol 0.4	1st	2nd	3rd	4th	5th
												1	8.9	8.5	6.9	7.65	7.25
												2	9.6	8.6	5.8	5.98	4.65
												3	5.4	4.2	4.3	6.24	5.69
												4	7.6	6.9	5.2	4.39	4.65
												5	3.6	2.6	2.3	2.66	2.87
												6	5.2	3.2	3.1	3.54	2.99
												mean	6.71667	5.66667	4.6	5.07667	4.68333
												sem	0.959311	1.0923	0.700476	0.762988	0.677223
												Haldol 1.6	1st	2nd	3rd	4th	5th
												1	2.1	1.69	1.02	1.01	1.02
												2	3.2	2.32	2.14	2.04	1.698
												3	1.2	1.052	0.98	1.21	1.33
												4	0.8	0.42	0.36	0.26	0.15
												5	0.9	0.54	0.57	0.32	0.28
												6	1.28	1.11	1.366	0.44	0.36
												mean	1.58	1.18867	1.07267	0.88	0.806333
												sem	0.374166	0.29256	0.258016	0.280654	0.259613

## Sheet: Fig. 4b and 4g
		Fig. 4b						Fig. 4g
				Light-evoked energy	Waveform correlation			speed（cm/s）	normalized firing rate of each cell
		Identified	1	10.339	0.962548			0	0.127854	0.20461	0.0802822	0.078853	0.193142	0.202149	0.268978	0.265395	0.154933	0.114354	0.0984191	0.231513	0.415697	0.356138	0.48603	0.0417695	0.528475	0.298127
		Identified	2	3.32312	0.93826			1	0.313544	0.415179	0.367072	0.330477	0.732026	0.442763	0.418129	0.567273	0.367397	0.338362	0.477648	0.445061	0.528655	0.55179	0.655319	0.153439	0.600342	0.211988
		Identified	3	15.9	0.996744			2	0.469388	0.651	0.731302	0.577011	0.711827	0.500658	0.458333	0.605455	0.490372	0.517241	0.666667	0.580546	0.653846	0.789412	0.822989	0.232593	0.8	0.129271
		Identified	4	6.17572	0.997278			3	0.423469	0.440781	0.803119	0.529089	0.678676	0.515038	0.415638	0.630021	0.550523	0.563218	0.713615	0.582143	0.68956	0.748529	0.833333	0.191358	0.75	0.123355
		Identified	5	21.0391	0.989758			4	0.482993	0.366364	0.561404	0.420159	0.667204	0.524123	0.543704	0.662626	0.508225	0.741379	0.752515	0.596651	0.742271	0.742647	0.806061	0.181481	0.779487	0.248538
		Identified	6	8.33298	0.998078			5	0.492347	0.362841	0.34386	0.457285	0.656863	0.55318	0.643827	0.66532	0.518558	0.762452	0.823944	0.633942	0.73913	0.872549	0.757778	0.306173	0.930769	0.197368
		Identified	7	3.67487	0.975225			6	0.494898	0.556591	0.443509	0.504264	0.637155	0.589227	0.651709	0.648951	0.540941	0.928382	0.815419	0.615593	0.685604	0.901961	0.807407	0.435897	0.935385	0.238095
		Identified	8	5.40748	0.98604			7	0.498299	0.705804	0.481203	0.541729	0.681188	0.605609	0.635117	0.617316	0.553257	0.901996	0.764405	0.614155	0.679321	0.797386	0.908333	0.502058	0.957692	0.256892
		Identified	9	10.8837	0.999335			8	0.530612	0.775	0.459873	0.597534	0.719328	0.638158	0.629101	0.646753	0.608986	0.832288	0.742254	0.609186	0.692947	0.6875	0.907143	0.56229	0.964103	0.311891
		Identified	10	6.19484	0.994296			9	0.553571	0.692155	0.550607	0.594636	0.807904	0.657072	0.662393	0.794258	0.674183	0.862976	0.751174	0.609243	0.648509	0.702614	0.8875	0.465608	0.911888	0.374494
		Identified	11	1.98393	0.994535			10	0.561825	0.598472	0.512493	0.582059	0.7875	0.631579	0.665692	0.866116	0.715019	0.879803	0.716745	0.660578	0.69763	0.767157	0.866667	0.325926	0.918343	0.387427
		Identified	12	3.71993	0.987707			11	0.596475	0.659346	0.446964	0.66589	0.781863	0.661184	0.669312	0.848485	0.719016	0.91133	0.790493	0.687976	0.783803	0.752101	0.880556	0.259259	0.963077	0.292398
		Identified	13	5.86369	0.994442			12	0.603896	0.724206	0.506364	0.749102	0.760027	0.698381	0.69248	0.812121	0.72953	0.903448	1	0.687215	0.747253	0.688581	0.913889	0.251029	0.948495	0.382775
		Identified	14	0.25594	0.994069			13	0.516035	0.748628	0.634921	0.846813	0.760695	0.664474	0.713859	0.827273	0.770732	0.986207	0.816901	0.673113	0.767685	0.6194	0.9125	0.291667	0.916239	0.356037
		Identified	15	0.707696	0.981554			14	0.571429	0.778875	0.59175	0.867433		0.657895	0.747475	0.859091	0.775323	1		0.669235	0.785307	0.5539	1	0.395062	0.96	0.534539
		Identified	16	1.16848	0.933719			15	0.69988	0.777447	0.508167	0.920483	0.823529	0.653846	0.690476	0.884848	0.757416	0.982759		0.634703	0.781666	0.829412	0.958333	0.466667	1	0.64693
		Identified	17	2.61192	0.997783			16	0.701531	0.808906	0.539243	0.984276	0.794118	0.711988	0.663194	0.890909	0.771619	0.87931		0.772451	0.733909	0.906863	0.944444	0.345679	0.8947	0.699013
		Identified	18	1.68376	0.996677			17	0.656122	0.865417	0.660475	1	0.757353	0.809211	0.703704	0.972727	0.81668	0.853448		0.791096	0.795824	1	0.866667	0.388889	0.8947	0.652412
		Unidentified	19	0.185416	-0.0633439			18	0.619048	0.918783	0.885965	0.96613	0.863971	0.713816	0.726852	1	0.792195			0.680365	0.963563		0.866667	0.6329	0.9105	0.54386
		Unidentified	20	0.086872	-0.0705449			19	0.62449	0.967674	1	0.794483	0.964706	0.786184	0.814815		0.776053			0.720954	1		0.6938	0.484		0.69378
		Unidentified	21	0.0296273	0.0415318			20	0.618367	1		0.656814	1	0.886842	0.969136		0.886179			0.700738	0.875687		0.59	0.5562		0.679825
		Unidentified	22	0.16078	-0.185339			21	0.713435	0.966711		0.625287	0.977941	1	0.953704		0.84878			0.762206	0.674603		0.5968	0.62963		1
		Unidentified	23	0.0311384	0.042339			22	0.787515	0.888021		0.588506	0.906863	0.723684			0.845528			0.878995	0.644014		0.651	0.62963		0.830592
		Unidentified	24	0.0204252	0.0378533			23	0.714286	0.81375		0.772414	0.871324	0.846491	0.814815		0.792683			1	0.674603		0.6961	0.925926		0.637119
		Unidentified	25	0.0204383	-0.152706			24	0.696145	0.93		0.763218	0.926471	0.907895	0.777778		0.819512			0.926941	0.731685		0.6329	0.925926		0.616776
		Unidentified	26	0.0245637	-0.12391			25	0.746939	0.93			0.933824		0.851852		0.926829			0.891426	0.78228		0.6329	0.555556		0.498405
		Unidentified	27	0.294876	0.0841099			26	1	0.639375			0.922794		1		1			0.880771	0.934066		0.5968	0.555556		0.511696
		Unidentified	28	0.0566869	0.0729113			27	0.989796	0.65875			0.901961				0.926829			0.836691	0.848443		0.6984	0.703704		0.532581
								28	0.74898	0.833125							0.926829			0.863014	0.942557		0.6984	0.703704		0.54386
								29	0.889796	0.96875				0.881579			0.829268			0.917808	0.952747		0.6397			0.8745
								30	0.830612	0.9669				0.881579			0.829268			0.933333	0.812637		0.8789			0.703
								>30	0.540136				0.856952							0.839231	0.926282			1		0.610902

## Sheet: Fig. 5e and 5h
			Fig. 5e							Fig. 5h
			hunting	before	during					looming	before	during
			1	-0.25	6.35					1	0.11	-3.32
			2	1.23	7.21					2	0.26	-2.85
			3	-0.69	12.32					3	-0.21	-4.25
			4	0.87	15.26					4	0.36	-3.21
			5	0.14	8.95					5	0.18	-5.21
			6	1.02	9.66					6	0.54	-2.66
				0.386667	9.95833						0.206667	-3.58333
				0.3	1.4						0.1	0.4

## Sheet: Fig. 6f-6j, 6l-6n
	Fig. 6f				Fig. 6g				Fig. 6h				Fig. 6i				Fig. 6j
	Time to capture	ctrl	test		Latency to attack	ctrl	test		Frequency of attack	ctrl	test		Speed of approach	ctrl	test		Frequency of approach	ctrl	test
	1	76	124		1	15.2	22.9		1	0.63	0.965		1	32	17		1	23	16
	2	85	177		2	12.6	18		2	0.88	0.587		2	35	12		2	25	18
	3	96	96		3	9.6	14.5		3	0.47	0.485		3	63	32		3	32	21
	4	53	56		4	14.5	24.1		4	0.59	0.658		4	42	15		4	18	13
	5	48	74		5	18.2	13.6		5	0.74	0.698		5	25	28		5	24	10
	6	72	56		6	21.4	28.6		6	0.66	0.877		6	42	16		6	16	18
	7	56	63		7	15.6	16.6		7	0.85	0.478		7	21	27		7	25	15
	8	81	99		8	16.8	17.4		8	0.96	0.635		8	32	26		8	21	18
	9	63	136		9	17.2	15.5		9	0.574	0.374		9	28	17		9	18	24
	10	44	74		10	25.4	21.6		10	0.599	0.587		10	29	16		10	26	22
	11	75	88		11	11.6	25.9		11	0.854	0.887		11	38	26		11	31	14
	12	34	85		12	18.1	19.9		12	0.996	0.524		12	32	22		12	28	11
	Mean	65.2	94		Mean	16.35	19.9		Mean	0.73	0.64		Mean	34.9	21.2		Mean	23.9	16.7
	SEM	5.4	10.4		SEM	1.4	1.37		SEM	0.05	0.05		SEM	3.1	1.9		SEM	1.5	1.3
	Fig. 6l				Fig. 6m				Fig. 6n
	During stimli	ctrl	tent		After stimuli	ctrl	tent		before stimuli	ctrl	tent
	1	69	126		1	0.6	0.6		1	9.6	9.6
	2	89	133		2	2.1	0.33		2	6.2	5.8
	3	112	112		3	1.3	2.14		3	4.5	3.5
	4	132	115		4	0.8	1.25		4	5.8	8.2
	5	85	102		5	1.6	0.98		5	7.5	4.5
	6	56	130		6	0.9	2.33		6	9.7	6.9
	7	57	129		7	3.2	2.52		7	10.6	7.2
	8	73	114		8	1.5	1.66		8	8.6	11.2
	9	102	93		9	4.2	0.74		9	5.7	6.9
	10	113	58		10	1.3	1.65		10	4.9	9.5
	11	125	96		11	2.3	2.99		11	9.6	10.5
	12	116	36		12	2.69	3.12		12	5.6	7.4
	Mean	94	103		Mean	1.87	1.69		Mean	7.3	7.6
	SEM	8	9		SEM	0.3	0.3		SEM	0.6	0.7

## Sheet: Fig. 7e, 7i-7m
	Fig. 7e						Fig. 7i				Fig. 7j				Fig. 7k				Fig. 7l					Fig. 7m
		OFF	ON	OFF	ON			TEST	TEST			TEST	TEST			TEST	TEST			TEST	TEST			TEST	TEST
	1	5.32	5.12	5.02	15.76		Speed of approach	OFF	ON		Frequency of approach	OFF	ON		Time to capture	OFF	ON		Latency to attack	OFF	ON		Frequency of attack	OFF	ON
	2	5.34	5.88	5.59	15.98		1	22	28		1	0.29	0.33			63.9	49.6			20.8	21.2			0.52	0.69
	3	6.31	6.53	5.19	17.26		2	29	38		2	0.21	0.3			85.2	63.5			16.9	15.8			0.66	0.78
	4	4.98	6.24	5.68	16.95		3	27	33		3	0.19	0.24			88.4	56.3			15.2	15.6			0.42	0.53
	5	5.44	5.92	5.81	19.38		4	19	26		4	0.32	0.36			75.6	58.5			9.6	10.2			0.58	0.55
	Mean	5.48	5.94	5.46	17.06		5	16	25		5	0.37	0.41			54.5	37.4			18.3	14.2			0.72	0.69
	SEM	0.22	0.23	0.15	0.64		6	24	32		6	0.28	0.37			83.2	57.6			15.7	17.5			0.63	0.69
							7	23	30		7	0.26	0.31			59.3	35.8			19.6	15.8			0.86	0.92
							8	24	29		8	0.39	0.45			47.6	37.4			14.7	15.6			0.72	0.82
							9	32	36		9	0.27	0.32			63.7	55.2			22.9	18.7			0.59	0.74
							10	22	29		10	0.36	0.39			47.2	35.6			8.5	9.6			0.69	0.59
							11	21	28		11	0.18	0.21			99.6	84.5			13.9	12.8			0.62	0.78
							12	18	24		12	0.26	0.28			58.6	45.6			14.5	12.6			0.74	0.66
							Mean	23.0833	29.8333		Mean	0.281667	0.330833		Mean	68.9	51.4167		Mean	15.8833	14.9667		Mean	0.645833	0.703333
							SEM	1.3242	1.23135		SEM	0.0199033	0.0201167		SEM	4.94491	4.17118		SEM	1.21948	0.969616		SEM	0.0329636	0.0328915

## Sheet: Fig. 8d-8h
	Fig. 8d					Fig.8e							Fig.8f			Fig.8g							Fig.8h
						speed	hm4d	hm4d	hm4d	hm4d						time	hm4d	hm4d	hm4d	hm4d
							saline	saline	cno	cno						for	saline	saline	cno	cno
	CNO	Before	After				off	on	off	on			saline	cno		pursuit	off	on	off	on			saline	cno
	1	56	0			1	31.2	40.6	23.3	24.8		1	9.4	1.5		1	0.23	0.28	0.18	0.19		1	0.05	0.01
	2	52	0			2	25	36	18.2	21.5		2	11	3.3		2	0.21	0.29	0.13	0.15		2	0.08	0.02
	3	45	0			3	16	25	21.1	23.5		3	9	2.4		3	0.25	0.32	0.17	0.16		3	0.07	0
	4	72	0			4	32	44	22.2	25.36		4	12	3.16		4	0.19	0.23	0.152	0.17		4	0.038	0.018
	5	35	0			5	25	32	20.3	22.5		5	7	2.2		5	0.24	0.31	0.09	0.12		5	0.072	0.03
	6	66	0			6	22	29	23.5	24.5		6	7	1		6	0.23	0.27	0.11	0.13		6	0.042	0.02
	7	59	0			7	28	42	21.4	23.4		7	14	2		7	0.26	0.321	0.14	0.15		7	0.061	0.01
	average	55	0			8	21	33	18.9	19.6		8	12	0.7		8	0.28	0.33	0.12	0.1325		8	0.05	0.0125
	sem	4.7	0				25	35	21.1	23.1			10.2	2.28			0.236	0.294	0.136	0.15			0.0576	0.0138
							1.9	2.3	0.68	0.67			0.9	0.3			0.01	0.01	0.01	0.01			0.005	0.006
